# Supplementary material for: Correction: Formulations of poly(vinyl alcohol) functionalized silk fibroin nanoparticles for the oral delivery of zwitterionic ciprofloxacin
Source: PLoS One. 2026 May 7;21(5):e0348538. doi: 10.1371/journal.pone.0348538 (PMC13152144; doi:10.1371/journal.pone.0348538)
Supplement: S1 File — (XLSX) [file pone.0348538.s001.xlsx]

## Sheet: Particle size and zeta
Size before CIP loading
	FNP	FNP/PVA 1	FNP/PVA 3	FNP/PVA 5		SD size	SD zeta potential
Particles size	633	470.5	174	146		16	1.5
Zeta potential	-35.9	-23.5	-20.1	-16.9		26	2
						15	2.1
						20	1.7
Size after CIP loading
	FNP/PVA 0%	FNP/PVA 1%	FNP/PVA 3%	FNP/PVA 5%
Adsorption	1155	842	735	623
Desolvation	939	724	666	620
	Desolvation	Adsorption	SD	SD
FNP	939	1155	39	28
FNP/PVA 1	724	842	27	45
FNP/PVA 3	666	735	38	39
FNP/PVA 5	620	623	20	30
