# Supplementary material for: Correction: Formulations of poly(vinyl alcohol) functionalized silk fibroin nanoparticles for the oral delivery of zwitterionic ciprofloxacin
Source: PLoS One. 2026 May 7;21(5):e0348538. doi: 10.1371/journal.pone.0348538 (PMC13152144; doi:10.1371/journal.pone.0348538)
Supplement: S3 File — (XLSX) [file pone.0348538.s003.xlsx]

## Sheet: Release Adsorption
Time	FNP-CIP	FNP/PVA 1-CIP	FNP/PVA 3-CIP	FNP/PVA 5-CIP		SD	FNP-CIP	FNP/PVA 1-CIP	FNP/PVA 3-CIP	FNP/PVA 5-CIP
0	0	0	0	0			0	0	0	0
30	10.57	5.72	10.63	11.5			1.5	0.8	0.98	1.17
60	8.15	3.32	14.23	15.42			1.8	0.95	1.25	2.8
90	11.6	4.44	23.58	25.57			2.3	1.25	2.75	4.1
120	9.17	5.24	21.43	23.23			4.6	2.32	2.05	2.3
150	36.11	37.59	70.33	76.3			1.75	2.89	2.35	3.2
180	38.64	42.57	73.54	81.16			1.15	1.68	1.75	4
210	38.04	45.17	80.9	87.8			2.95	0.98	1.12	1.2
240	37.55	41.93	77.27	83.87			3.1	1.3	1.3	1.75
270	36.02	42.41	79.01	85.68			2.6	1.5	1.5	2
300	33.6	39.22	76.52	82.9			2.35	1.85	2.17	1.75
330	32.73	37.96	78.66	87.73			1.9	2.17	1.09	2.45
360	34.26	39.73	79.75	88.4			3	1.09	2.65	0.98

## Sheet: Release Desolvation
Time	FNP-CIP	FNP/PVA 1-CIP	FNP/PVA 3-CIP	FNP/PVA 5-CIP
0	0	0	0	0
30	11.55	2.09	16.02	27.8
60	7.65	9.61	33.01	26.45
90	11.62	10.76	37.81	30.38
120	14.27	12.97	25.71	33.18
150	43.77	39.19	68.91	84.16
180	48.75	56.99	79.13	90.38
210	51.83	61.59	80.62	96.47
240	54.9	61.55	86.54	99.26
270	51.79	63.88	87.04	102.08
300	48.2	59.94	87.75	101.95
330	48.05	61.12	82.49	102.77
360	49.79	61.15	80.94	97.9
	SD
	0	0	0	0
	1.8	1.12	1.9	1.5
	2.9	3.1	3	1.85
	2.5	2.7	2.15	1.75
	1.75	1.95	0.98	2
	1.15	1.18	2.05	3.8
	2.95	2	2.35	5
	3.1	2.32	1.75	4
	2.6	2.89	1.12	3
	2.35	1.68	2.18	2.8
	1.9	0.98	1.98	4
	3	2.9	2.5	3.5
	2.9	1.8	3.02	3.8
