# Supplementary material for: Correction: Formulations of poly(vinyl alcohol) functionalized silk fibroin nanoparticles for the oral delivery of zwitterionic ciprofloxacin
Source: PLoS One. 2026 May 7;21(5):e0348538. doi: 10.1371/journal.pone.0348538 (PMC13152144; doi:10.1371/journal.pone.0348538)
Supplement: S4 File — (XLSX) [file pone.0348538.s004.xlsx]

## Sheet: EE%
			SF/PVA/Ciprofloxacin
					Sample	Abs 278nm	Free CIP	sd	Loaded CIP	EE (%)	sd
					Blank 0,5mg	0.1326	266.433	5.04	233.567	46.7134	1.08
					1% 0,5mg	0.1296	255.916	3.45	244.084	48.8168	0.69
					3% 0,5mg	0.1283	251.358	5.35	248.642	49.7283	1.07
					5% 0,5mg	0.128955	253.655	4.95	246.345	49.2691	0.99
					Blank 1mg	0.2591	709.904	7.05	290.096	29.0096	0.75
					1% 1mg	0.2823	791.236	6.1	208.764	20.8764	0.61
					3% 1mg	0.2661	734.443	12.6	265.557	26.5557	1.26
					5% 1mg	0.2833	794.741	7.9	205.259	20.5259	0.79
