# Supplementary material for: Correction: Formulations of poly(vinyl alcohol) functionalized silk fibroin nanoparticles for the oral delivery of zwitterionic ciprofloxacin
Source: PLoS One. 2026 May 7;21(5):e0348538. doi: 10.1371/journal.pone.0348538 (PMC13152144; doi:10.1371/journal.pone.0348538)
Supplement: S5 File — (XLSX) [file pone.0348538.s005.xlsx]

## Sheet: CIP molecules
Sample	pH	Time (min)	Abs	C remaining	KLN	KLS	HS	Adsorbed Ciprofloxacin mol	Initial Ciprofloxacin mol	Total absorbed Ciprofloxacin molecules	Initial Ciprofloxacin molecules	Initial Ciprofloxacin zwitterionic molecules	Cationic Ciprofloxacin molecules	Absorbed Ciprofloxacin zwitterionic molecules
Blank 15	y=0.1077x+0.0023	0	0	0	0	0	0	0
		30	0.1267	5.78	211	500	42.2	6.36693e-07	1.50875e-06	3.9666e+17	9.39952e+17	5.73371e+17	3.66581e+17	3.00785e+16
		240	0.1285	5.86	207	500	41.4	6.24623e-07	1.50875e-06	3.8914e+17	9.39952e+17	5.73371e+17	3.66581e+17	2.25588e+16
1% PVA	y=0.1077x+0.0023
		30	0.1668	7.64	118	500	23.6	3.56065e-07	1.50875e-06	2.21829e+17	9.39952e+17	5.73371e+17	3.66581e+17	0
		240	0.1356	6.19	190.5	500	38.1	5.74834e-07	1.50875e-06	3.58122e+17	9.39952e+17	5.73371e+17	3.66581e+17	0
3% PVA	y=0.1077x+0.0023
		30	0.1583	7.24	138	500	27.6	4.16415e-07	1.50875e-06	2.59427e+17	9.39952e+17	5.73371e+17	3.66581e+17	0
		240	0.1326	6.05	197.5	500	39.5	5.95957e-07	1.50875e-06	3.71281e+17	9.39952e+17	5.73371e+17	3.66581e+17	4699758599879296
5% PVA	y=0.1077x+0.0023
		30	0.1337	6.1	195	500	39	5.88413e-07	1.50875e-06	3.66581e+17	9.39952e+17	5.73371e+17	3.66581e+17	0
		240	0.1164	5.3	235	500	47	7.09113e-07	1.50875e-06	4.41777e+17	9.39952e+17	5.73371e+17	3.66581e+17	7.51961e+16
